# Supplementary material for: Difference in the Catalytic Activity of Atoms in the Corners and at the Edges of Gold Nanoparticles: Hydrogen Isotope Exchange Reaction
Source: Int J Mol Sci. 2024 Nov 8;25(22):12022. doi: 10.3390/ijms252212022 (PMC11594137; doi:10.3390/ijms252212022)
Supplement: Supplementary file 1 [file ijms-25-12022-s001.zip]

Archive with 1 entries (1 files):
- ijms-3256526-supplementary.pdf
